# Supplementary material for: MALAT1–miR-20b-5p–P2RX7 Axis Regulates Mycobacterium bovis-Induced THP-1 Pyroptosis
Source: Vet Sci. 2026 May 31;13(6):545. doi: 10.3390/vetsci13060545 (PMC13308039; doi:10.3390/vetsci13060545)
Supplement: Supplementary file 1 [file vetsci-13-00545-s001.zip]

Archive with 1 entries (1 files):
- vetsci-4309857 Supplementary Materials.pdf
